# Supplementary material for: Spike count and morphology in the classification of epileptiform discharges
Source: Front Neurol. 2023 May 23;14:1165592. doi: 10.3389/fneur.2023.1165592 (PMC10242725; doi:10.3389/fneur.2023.1165592)
Supplement: Supplementary file 1 [file Table_1.xlsx]

## Sheet: Performance
		EEG conclusion in DS2 (N=187)															Epilepsy in DS2 (N=383)									Epilepsy in DS3 (N=60)
	Common threshold	ICC (95% CI)			Gwet's AC1 (95% CI)			Sensitivity % (95% CI)			Specificity % (95% CI)			Accuracy % (95% CI)			Sensitivity % (95% CI)			Specificity % (95% CI)			Accuracy % (95% CI)			ICC (95% CI)			Gwet's AC1 (95% CI)			Sensitivity % (95% CI)			Specificity % (95% CI)			Accuracy % (95% CI)
BEMSmax
rater 1	50	0.782668	0.727937	0.828712	0.900709	0.857532	0.943886	64	42.5206	82.0283	95.1219	90.6148	97.8708	91.0053	85.9893	94.6727	33.3333	20.7583	47.9213	94.9275	89.8281	97.9366	78.3069	72.0223	84.0141	0.72893	0.621036	0.816823	0.566056	0.401587	0.730525	70	50.6041	85.2655	76.6667	57.7163	90.0662	73.3333	66.5445	79.3979
rater 2								60	38.6653	78.8745	95.858	91.6523	98.3187	91.2371	86.3405	94.8123	27.451	15.8927	41.7448	94.4056	89.2745	97.5541	76.8041	70.3667	82.6418							70	50.6041	85.2655	93.3333	77.9265	99.1822	81.6667	75.3693	86.7221
rater 3								56	34.9282	75.5976	96.4706	92.4765	98.694	91.2821	86.4087	94.8393	25.4902	14.3263	39.6334	95.1389	90.2408	98.0235	76.9231	70.3667	82.6418							70	50.6041	85.2655	86.6667	69.2782	96.2447	78.3333	72.0223	84.0141
BEMSsum
rater 1	465	0.874593	0.842969	0.901213	0.93873	0.905562	0.971898	64	42.5206	82.0283	98.7805	95.6643	99.852	94.1799	89.825	97.0591	29.4118	17.488	43.8289	97.8261	93.7785	99.5494	79.3651	73.1324	84.9225	0.749363	0.641791	0.833411	0.691153	0.541882	0.840424	43.3333	25.4608	62.5727	93.3333	77.9265	99.1822	68.3333	61.1717	74.6749
rater 2								60	38.6653	78.8745	100	97.8534	100	94.8718	90.7715	97.5138	27.451	15.8927	41.7448	99.3056	96.1917	99.9824	80.5128	74.248	85.8252							50	31.297	68.703	96.6667	82.7831	99.9156	73.3333	66.5445	79.3979
rater 3								76	54.8712	90.6436	96.4706	92.4765	98.694	93.8462	89.4973	96.7801	39.2157	25.8444	53.8859	96.5278	92.0832	98.8631	81.5385	75.3693	86.7221							73.3333	54.1106	87.7205	93.3333	77.9265	99.1822	83.3333	77.6307	88.4964
IED candidate count
rater 1	18	0.760857	0.702346	0.810577	0.930462	0.894987	0.965937	52	31.3057	72.2032	97.561	93.8731	99.3315	91.5344	86.6164	95.0837	25.4902	14.3263	39.6334	97.1014	92.745	99.2047	77.7778	71.4692	83.558	0.551125	0.394363	0.686958	0.695621	0.551129	0.840114	26.6667	12.2795	45.8894	96.6667	82.7831	99.9156	61.6667	54.3201	68.4003
rater 2								56	34.9282	75.5976	100	97.8534	100	94.359	90.131	97.1507	25.4902	14.3263	39.6334	99.3056	96.1917	99.9824	80	73.6895	85.3746							16.6667	5.64217	34.7212	96.6667	82.7831	99.9156	56.6667	49.1414	63.4812
rater 3								72	50.6123	87.9283	95.8823	91.7003	98.3287	92.8205	88.2474	96.0195	35.2941	22.4306	49.9318	95.1389	90.2408	98.0235	79.4872	73.1324	84.9225							56.6667	37.4273	74.5392	93.3333	77.9265	99.1822	75	68.1759	80.795
Diagnostic classifier
rater 1					0.963625	0.939284	0.987966	64	42.5206	82.0283	98.7805	95.6643	99.852	94.1799	89.825	97.0591	27.451	15.8927	41.7448	97.1014	92.745	99.2047	78.3069	72.0223	84.0141				0.731805	0.589946	0.873664	60	40.6035	77.3442	90	73.4712	97.8883	75	68.1759	80.795
rater 2								56	34.9282	75.5976	99.4083	96.7474	99.985	93.8144	89.4444	96.7633	23.5294	12.7908	37.4931	97.9021	93.9916	99.5653	78.3505	72.0223	84.0141							60	40.6035	77.3442	93.3333	77.9265	99.1822	76.6667	70.3667	82.6418
rater 3								60	38.6653	78.8745	98.2353	94.9296	99.6346	93.3333	88.8696	96.4028	27.451	15.8927	41.7448	97.2222	93.0407	99.2381	78.9744	72.5767	84.469							70	50.6041	85.2655	90	73.4712	97.8883	80	73.6895	85.3746
Clinical EEG conclusion																	41.1765	27.5843	55.8307	97.2414	93.0876	99.2434	82.6531	76.4967	87.6126
Table 2: Performance of diagnostic markers when applying the common cut points between rater 1 and 2 that were developed in DS1. The common cut points were 50 for BEMSmax, 465 for BEMSsum, 18 for IED candidate count, and for the clinical classifier either 1 IED candidate with BEMS >= 58, 2 with BEMS >= 47 or 7 with BEMS >= 36.
